# Supplementary material for: Preparation and Rheological Properties of Xanthoceras Sorbifolia Bunge Oil-Based Lubricating Oil Based on Ring-Opening Esterification Modification and Nano-C14MA/MMT Synergistic Strengthening
Source: Molecules. 2025 Sep 21;30(18):3830. doi: 10.3390/molecules30183830 (PMC12472505; doi:10.3390/molecules30183830)
Supplement: Supplementary file 1 [file molecules-30-03830-s001.zip]

Archive with 1 entries (1 files):
- molecules-3775492-supplementary.pdf
